# Supplementary material for: Analysis of Conservation Priorities and Runs of Homozygosity Patterns for Chinese Indigenous Chicken Breeds
Source: Animals (Basel). 2023 Feb 8;13(4):599. doi: 10.3390/ani13040599 (PMC9951684; doi:10.3390/ani13040599)
Supplement: Supplementary file 1 [file animals-13-00599-s001.zip]

Archive with 4 entries (4 files):
- Table S1. Breeds information.pdf
- Table S2. Candidate genes.csv
- Table S3. GGA5 Gene Ontology.csv
- Table S4. QTL regions.csv
