# Supplementary material for: Analysis of Conservation Priorities and Runs of Homozygosity Patterns for Chinese Indigenous Chicken Breeds
Source: Animals (Basel). 2023 Feb 8;13(4):599. doi: 10.3390/ani13040599 (PMC9951684; doi:10.3390/ani13040599)
Supplement: Supplementary file 1 [file animals-13-00599-s001.zip › Table S2. Candidate genes.csv]

Pasted	Symbol	Ensembl Gene ID	Entrez	Gene Type	Species	Chr	Position (Mbp)	Description
ENSGALG00000036222		ENSGALG00000036222	NA	lncRNA	Chicken	1	73.876048
ENSGALG00000042678		ENSGALG00000042678	NA	lncRNA	Chicken	1	75.51933
ENSGALG00000039754		ENSGALG00000039754	NA	lncRNA	Chicken	2	50.907225
ENSGALG00000043258		ENSGALG00000043258	112532938	lncRNA	Chicken	8	10.348449
ENSGALG00000029858		ENSGALG00000029858	NA	lncRNA	Chicken	11	3.379302
ENSGALG00000025380		ENSGALG00000025380	100315994	miRNA	Chicken	5	2.67687	gga-mir-1775 [Source:miRBase;Acc:MI0007518]
ENSGALG00000025446		ENSGALG00000025446	100315825	miRNA	Chicken	5	4.082215	gga-mir-1760 [Source:miRBase;Acc:MI0007502]
ENSGALG00000026650		ENSGALG00000026650	102465324	miRNA	Chicken	8	11.640957	gga-mir-6561 [Source:miRBase;Acc:MI0022379]
ENSGALG00000024970		ENSGALG00000024970	NA	misc_RNA	Chicken	2	52.742067	7SK RNA [Source:RFAM;Acc:RF00100]
ENSGALG00000028040		ENSGALG00000028040	NA	misc_RNA	Chicken	5	3.952546	7SK RNA [Source:RFAM;Acc:RF00100]
ENSGALG00000017283	CCND2	ENSGALG00000017283	374047	protein_coding	Chicken	1	73.471157	cyclin D2 [Source:NCBI gene;Acc:374047]
ENSGALG00000017282	NDUFA9	ENSGALG00000017282	419039	protein_coding	Chicken	1	73.689598	NADH:ubiquinone oxidoreductase subunit A9 [Source:NCBI gene;Acc:419039]
ENSGALG00000017271		ENSGALG00000017271	NA	protein_coding	Chicken	1	74.343324	anoctamin 2 [Source:HGNC Symbol;Acc:HGNC:1183]
ENSGALG00000017272	VWF	ENSGALG00000017272	419031	protein_coding	Chicken	1	74.541146	von Willebrand factor [Source:NCBI gene;Acc:419031]
ENSGALG00000017274	CD9	ENSGALG00000017274	395527	protein_coding	Chicken	1	74.715928	CD9 molecule [Source:NCBI gene;Acc:395527]
ENSGALG00000043916	NOBOX	ENSGALG00000043916	419032	protein_coding	Chicken	1	74.75276	NOBOX oogenesis homeobox [Source:NCBI gene;Acc:419032]
ENSGALG00000017276	ARHGEF5	ENSGALG00000017276	419033	protein_coding	Chicken	1	74.769488	Rho guanine nucleotide exchange factor 5 [Source:NCBI gene;Acc:419033]
ENSGALG00000013272	PRMT8	ENSGALG00000013272	425989	protein_coding	Chicken	1	74.87384	protein arginine methyltransferase 1 [Source:NCBI gene;Acc:425989]
ENSGALG00000014347	PARP11	ENSGALG00000014347	418264	protein_coding	Chicken	1	75.02712	zinc finger CCCH-type containing, antiviral 1 like [Source:NCBI gene;Acc:418264]
ENSGALG00000014346	TSPAN9	ENSGALG00000014346	418263	protein_coding	Chicken	1	75.057946	tetraspanin 9 [Source:NCBI gene;Acc:418263]
ENSGALG00000014342	TEAD4	ENSGALG00000014342	395542	protein_coding	Chicken	1	75.21939	TEA domain transcription factor 4 [Source:NCBI gene;Acc:395542]
ENSGALG00000013424	TULP3	ENSGALG00000013424	426085	protein_coding	Chicken	1	75.291781	tubby like protein 3 [Source:NCBI gene;Acc:426085]
ENSGALG00000013422	RHNO1	ENSGALG00000013422	426083	protein_coding	Chicken	1	75.327637	RAD9-HUS1-RAD1 interacting nuclear orphan 1 [Source:NCBI gene;Acc:426083]
ENSGALG00000014335	ITFG2	ENSGALG00000014335	418262	protein_coding	Chicken	1	75.380258	integrin alpha FG-GAP repeat containing 2 [Source:NCBI gene;Acc:418262]
ENSGALG00000014331	FKBP4	ENSGALG00000014331	418261	protein_coding	Chicken	1	75.399377	FK506 binding protein 4 [Source:NCBI gene;Acc:418261]
ENSGALG00000037656	NECAP1	ENSGALG00000037656	770083	protein_coding	Chicken	1	75.447599	NECAP endocytosis associated 1 [Source:NCBI gene;Acc:770083]
ENSGALG00000014329	FOXJ2	ENSGALG00000014329	418259	protein_coding	Chicken	1	75.476115	forkhead box J3 [Source:NCBI gene;Acc:418259]
ENSGALG00000014324	SLC2A14	ENSGALG00000014324	396517	protein_coding	Chicken	1	75.548453	solute carrier family 2 member 14 [Source:NCBI gene;Acc:396517]
ENSGALG00000040161	C2H7orf25	ENSGALG00000040161	420771	protein_coding	Chicken	2	51.141125	chromosome 2 C7orf25 homolog [Source:NCBI gene;Acc:420771]
ENSGALG00000037258	MRPL32	ENSGALG00000037258	420773	protein_coding	Chicken	2	51.155641	mitochondrial ribosomal protein L32 [Source:NCBI gene;Acc:420773]
ENSGALG00000037193	HECW1	ENSGALG00000037193	420774	protein_coding	Chicken	2	51.253986	HECT, C2 and WW domain containing E3 ubiquitin protein ligase 1 [Source:NCBI gene;Acc:420774]
ENSGALG00000031117	STK17A	ENSGALG00000031117	420775	protein_coding	Chicken	2	51.496702	serine/threonine kinase 17a [Source:NCBI gene;Acc:420775]
ENSGALG00000031786	BLVRA	ENSGALG00000031786	420776	protein_coding	Chicken	2	51.589935	biliverdin reductase A [Source:NCBI gene;Acc:420776]
ENSGALG00000042773	VOPP1	ENSGALG00000042773	776358	protein_coding	Chicken	2	51.667752	vesicular, overexpressed in cancer, prosurvival protein 1 [Source:NCBI gene;Acc:776358]
ENSGALG00000032570	LANCL2	ENSGALG00000032570	420779	protein_coding	Chicken	2	51.744318	LanC like 2 [Source:NCBI gene;Acc:420779]
ENSGALG00000038089	EGFR	ENSGALG00000038089	396494	protein_coding	Chicken	2	51.81198	epidermal growth factor receptor [Source:NCBI gene;Acc:396494]
ENSGALG00000037863	SEC61G	ENSGALG00000037863	776639	protein_coding	Chicken	2	52.114901	Sec61 translocon gamma subunit [Source:NCBI gene;Acc:776639]
ENSGALG00000040298	TPK1	ENSGALG00000040298	420780	protein_coding	Chicken	2	52.664034	thiamin pyrophosphokinase 1 [Source:NCBI gene;Acc:420780]
ENSGALG00000031971	CNTNAP2	ENSGALG00000031971	768456	protein_coding	Chicken	2	53.559937	contactin associated protein-like 2 [Source:NCBI gene;Acc:768456]
ENSGALG00000033247		ENSGALG00000033247	NA	protein_coding	Chicken	2	105.579856
ENSGALG00000046517		ENSGALG00000046517	NA	protein_coding	Chicken	2	133.816999
ENSGALG00000003999	NAV2	ENSGALG00000003999	422977	protein_coding	Chicken	5	1.958644	neuron navigator 2 [Source:NCBI gene;Acc:422977]
ENSGALG00000003965	DBX1	ENSGALG00000003965	422976	protein_coding	Chicken	5	2.267447	leucine twenty homeobox [Source:NCBI gene;Acc:422976]
ENSGALG00000003958	PRMT3	ENSGALG00000003958	422975	protein_coding	Chicken	5	2.270331	protein arginine methyltransferase 3 [Source:NCBI gene;Acc:422975]
ENSGALG00000003908	SLC6A5	ENSGALG00000003908	422974	protein_coding	Chicken	5	2.427182	solute carrier family 6 member 5 [Source:NCBI gene;Acc:422974]
ENSGALG00000003777	NELL1	ENSGALG00000003777	770845	protein_coding	Chicken	5	2.461637	neural EGFL like 1 [Source:NCBI gene;Acc:770845]
ENSGALG00000003748	ANO5	ENSGALG00000003748	422973	protein_coding	Chicken	5	2.963916	anoctamin 5 [Source:NCBI gene;Acc:422973]
ENSGALG00000003660	FANCF	ENSGALG00000003660	101750641	protein_coding	Chicken	5	3.167825	Fanconi anemia, complementation group F [Source:NCBI gene;Acc:101750641]
ENSGALG00000003655	GAS2	ENSGALG00000003655	422970	protein_coding	Chicken	5	3.197905	growth arrest specific 2 [Source:NCBI gene;Acc:422970]
ENSGALG00000003648	SVIP	ENSGALG00000003648	771022	protein_coding	Chicken	5	3.281271	small VCP interacting protein [Source:NCBI gene;Acc:771022]
ENSGALG00000013311	ANO3	ENSGALG00000013311	422968	protein_coding	Chicken	5	3.449594	anoctamin 3 [Source:NCBI gene;Acc:422968]
ENSGALG00000013304	SLC5A12	ENSGALG00000013304	431338	protein_coding	Chicken	5	3.63087	solute carrier family 5 member 12 [Source:NCBI gene;Acc:431338]
ENSGALG00000013297	BBOX1	ENSGALG00000013297	426932	protein_coding	Chicken	5	3.749262	gamma-butyrobetaine hydroxylase 1 [Source:NCBI gene;Acc:426932]
ENSGALG00000012194	CCDC34	ENSGALG00000012194	421609	protein_coding	Chicken	5	3.848102	coiled-coil domain containing 34 [Source:NCBI gene;Acc:421609]
ENSGALG00000040834	LGR4	ENSGALG00000040834	428605	protein_coding	Chicken	5	3.874462	leucine rich repeat containing G protein-coupled receptor 4 [Source:NCBI gene;Acc:428605]
ENSGALG00000012170	LIN7C	ENSGALG00000012170	421608	protein_coding	Chicken	5	3.937292	lin-7 homolog C, crumbs cell polarity complex component [Source:NCBI gene;Acc:421608]
ENSGALG00000012163	BDNF	ENSGALG00000012163	396186	protein_coding	Chicken	5	3.979544	brain derived neurotrophic factor [Source:NCBI gene;Acc:396186]
ENSGALG00000012160	KIF18A	ENSGALG00000012160	421607	protein_coding	Chicken	5	4.100525	kinesin family member 18A [Source:NCBI gene;Acc:421607]
ENSGALG00000012153	METTL15	ENSGALG00000012153	421606	protein_coding	Chicken	5	4.143648	methyltransferase like 15 pseudogene 1 [Source:NCBI gene;Acc:421606]
ENSGALG00000005065	PLA2G4A	ENSGALG00000005065	396394	protein_coding	Chicken	8	10.608778	phospholipase A2 group IVA [Source:NCBI gene;Acc:396394]
ENSGALG00000033635	PTGS2	ENSGALG00000033635	396451	protein_coding	Chicken	8	10.713267	prostaglandin-endoperoxide synthase 2 [Source:NCBI gene;Acc:396451]
ENSGALG00000030417	PDC	ENSGALG00000030417	429078	protein_coding	Chicken	8	10.796013	phosducin [Source:NCBI gene;Acc:429078]
ENSGALG00000005080	C8H1orf27	ENSGALG00000005080	424455	protein_coding	Chicken	8	10.813212	chromosome 8 C1orf27 homolog [Source:NCBI gene;Acc:424455]
ENSGALG00000005105	TPR	ENSGALG00000005105	424457	protein_coding	Chicken	8	10.837334	translocated promoter region, nuclear basket protein [Source:NCBI gene;Acc:424457]
ENSGALG00000005147	AMY1A	ENSGALG00000005147	414139	protein_coding	Chicken	8	11.450029	amylase, alpha 1A; hepatic [Source:NCBI gene;Acc:414139]
ENSGALG00000005162	RNPC3	ENSGALG00000005162	424458	protein_coding	Chicken	8	11.468855	RNA binding region (RNP1, RRM) containing 3 [Source:NCBI gene;Acc:424458]
ENSGALG00000005180		ENSGALG00000005180	NA	protein_coding	Chicken	8	11.693571
ENSGALG00000005203	OLFM3	ENSGALG00000005203	424461	protein_coding	Chicken	8	11.872299	olfactomedin 3 [Source:NCBI gene;Acc:424461]
ENSGALG00000005208	S1PR1	ENSGALG00000005208	424462	protein_coding	Chicken	8	12.06712	sphingosine-1-phosphate receptor 1 [Source:NCBI gene;Acc:424462]
ENSGALG00000020884		ENSGALG00000020884	NA	protein_coding	Chicken	8	12.080882
ENSGALG00000003163	GNAO1	ENSGALG00000003163	415698	protein_coding	Chicken	11	2.204172	G protein subunit alpha o1 [Source:NCBI gene;Acc:415698]
ENSGALG00000003169	CBFB	ENSGALG00000003169	395257	protein_coding	Chicken	11	2.344366	core-binding factor beta subunit [Source:NCBI gene;Acc:395257]
ENSGALG00000003183	C11H16orf70	ENSGALG00000003183	415699	protein_coding	Chicken	11	2.391861	chromosome 11 open reading frame, human C16orf70 [Source:NCBI gene;Acc:415699]
ENSGALG00000021345		ENSGALG00000021345	NA	protein_coding	Chicken	11	2.432617	UDP-GlcNAc:betaGal beta-1,3-N-acetylglucosaminyltransferase 9 [Source:HGNC Symbol;Acc:HGNC:28714]
ENSGALG00000003195	TRADD	ENSGALG00000003195	415700	protein_coding	Chicken	11	2.445774	TNFRSF1A associated via death domain [Source:NCBI gene;Acc:415700]
ENSGALG00000003201	FBXL8	ENSGALG00000003201	415701	protein_coding	Chicken	11	2.455977	F-box and leucine rich repeat protein 8 [Source:NCBI gene;Acc:415701]
ENSGALG00000003224	HSF4	ENSGALG00000003224	427540	protein_coding	Chicken	11	2.460701	heat shock transcription factor 4 [Source:NCBI gene;Acc:427540]
ENSGALG00000003258		ENSGALG00000003258	NA	protein_coding	Chicken	11	2.47981	dynein axonemal assembly factor 1 [Source:HGNC Symbol;Acc:HGNC:30539]
ENSGALG00000003273	HSDL1	ENSGALG00000003273	415703	protein_coding	Chicken	11	2.493276	hydroxysteroid dehydrogenase like 1 [Source:NCBI gene;Acc:415703]
ENSGALG00000003293	MBTPS1	ENSGALG00000003293	415704	protein_coding	Chicken	11	2.501626	membrane bound transcription factor peptidase, site 1 [Source:NCBI gene;Acc:415704]
ENSGALG00000003302	SLC38A8	ENSGALG00000003302	100857309	protein_coding	Chicken	11	2.527643	c 38 member 8 [Source:NCBI gene;Acc:100857309]
ENSGALG00000003323	OSGIN1	ENSGALG00000003323	415705	protein_coding	Chicken	11	2.532308	N-terminal EF-hand calcium binding protein 2 [Source:NCBI gene;Acc:415705]
ENSGALG00000044466	RIPK3	ENSGALG00000044466	415708	protein_coding	Chicken	11	2.644433	receptor-interacting serine-threonine kinase 3 [Source:NCBI gene;Acc:415708]
ENSGALG00000003374	ESRP2	ENSGALG00000003374	415710	protein_coding	Chicken	11	3.254661	epithelial splicing regulatory protein 2 [Source:NCBI gene;Acc:415710]
ENSGALG00000003396	NFATC3	ENSGALG00000003396	415711	protein_coding	Chicken	11	3.320835	nuclear factor of activated T-cells 3 [Source:NCBI gene;Acc:415711]
ENSGALG00000003425	GALR1L	ENSGALG00000003425	415713	protein_coding	Chicken	11	3.427529	galanin receptor type 1-like [Source:NCBI gene;Acc:415713]
ENSGALG00000003433	DPEP2	ENSGALG00000003433	107054267	protein_coding	Chicken	11	3.459157	dipeptidase 2-like [Source:NCBI gene;Acc:107054267]
ENSGALG00000034179	SLC12A4	ENSGALG00000034179	415715	protein_coding	Chicken	11	3.481861	solute carrier family 12 member 4 [Source:NCBI gene;Acc:415715]
ENSGALG00000003560	SLC6A2	ENSGALG00000003560	395458	protein_coding	Chicken	11	3.571368	solute carrier family 6 member 2 [Source:NCBI gene;Acc:395458]
ENSGALG00000003574	LPCAT2	ENSGALG00000003574	415716	protein_coding	Chicken	11	3.65578	lysophosphatidylcholine acyltransferase 2 [Source:NCBI gene;Acc:415716]
ENSGALG00000003309	NA	Not mapped	NA	NA	NA	NA	NA	NA
ENSGALG00000003415	NA	Not mapped	NA	NA	NA	NA	NA	NA
ENSGALG00000017280	NA	Not mapped	NA	NA	NA	NA	NA	NA
ENSGALG00000026649	NA	Not mapped	NA	NA	NA	NA	NA	NA
ENSGALG00000027299	NA	Not mapped	NA	NA	NA	NA	NA	NA
ENSGALG00000027690	NA	Not mapped	NA	NA	NA	NA	NA	NA
ENSGALG00000028792	NA	Not mapped	NA	NA	NA	NA	NA	NA
ENSGALG00000029741	NA	Not mapped	NA	NA	NA	NA	NA	NA
ENSGALG00000029785	NA	Not mapped	NA	NA	NA	NA	NA	NA
ENSGALG00000029807	NA	Not mapped	NA	NA	NA	NA	NA	NA
ENSGALG00000030723	NA	Not mapped	NA	NA	NA	NA	NA	NA
ENSGALG00000031780	NA	Not mapped	NA	NA	NA	NA	NA	NA
ENSGALG00000032183	NA	Not mapped	NA	NA	NA	NA	NA	NA
ENSGALG00000033022	NA	Not mapped	NA	NA	NA	NA	NA	NA
ENSGALG00000033161	NA	Not mapped	NA	NA	NA	NA	NA	NA
ENSGALG00000033310	NA	Not mapped	NA	NA	NA	NA	NA	NA
ENSGALG00000033475	NA	Not mapped	NA	NA	NA	NA	NA	NA
ENSGALG00000033533	NA	Not mapped	NA	NA	NA	NA	NA	NA
ENSGALG00000033708	NA	Not mapped	NA	NA	NA	NA	NA	NA
ENSGALG00000033872	NA	Not mapped	NA	NA	NA	NA	NA	NA
ENSGALG00000033921	NA	Not mapped	NA	NA	NA	NA	NA	NA
ENSGALG00000035175	NA	Not mapped	NA	NA	NA	NA	NA	NA
ENSGALG00000035672	NA	Not mapped	NA	NA	NA	NA	NA	NA
ENSGALG00000036655	NA	Not mapped	NA	NA	NA	NA	NA	NA
ENSGALG00000036972	NA	Not mapped	NA	NA	NA	NA	NA	NA
ENSGALG00000037691	NA	Not mapped	NA	NA	NA	NA	NA	NA
ENSGALG00000037858	NA	Not mapped	NA	NA	NA	NA	NA	NA
ENSGALG00000038007	NA	Not mapped	NA	NA	NA	NA	NA	NA
ENSGALG00000039725	NA	Not mapped	NA	NA	NA	NA	NA	NA
ENSGALG00000039785	NA	Not mapped	NA	NA	NA	NA	NA	NA
ENSGALG00000040112	NA	Not mapped	NA	NA	NA	NA	NA	NA
ENSGALG00000040734	NA	Not mapped	NA	NA	NA	NA	NA	NA
ENSGALG00000041061	NA	Not mapped	NA	NA	NA	NA	NA	NA
ENSGALG00000041941	NA	Not mapped	NA	NA	NA	NA	NA	NA
ENSGALG00000042506	NA	Not mapped	NA	NA	NA	NA	NA	NA
ENSGALG00000043195	NA	Not mapped	NA	NA	NA	NA	NA	NA
ENSGALG00000043233	NA	Not mapped	NA	NA	NA	NA	NA	NA
ENSGALG00000043817	NA	Not mapped	NA	NA	NA	NA	NA	NA
ENSGALG00000043858	NA	Not mapped	NA	NA	NA	NA	NA	NA
ENSGALG00000044057	NA	Not mapped	NA	NA	NA	NA	NA	NA
ENSGALG00000044067	NA	Not mapped	NA	NA	NA	NA	NA	NA
ENSGALG00000044379	NA	Not mapped	NA	NA	NA	NA	NA	NA
ENSGALG00000044857	NA	Not mapped	NA	NA	NA	NA	NA	NA
ENSGALG00000045050	NA	Not mapped	NA	NA	NA	NA	NA	NA
ENSGALG00000046659	NA	Not mapped	NA	NA	NA	NA	NA	NA
