# Supplementary material for: Analysis of Conservation Priorities and Runs of Homozygosity Patterns for Chinese Indigenous Chicken Breeds
Source: Animals (Basel). 2023 Feb 8;13(4):599. doi: 10.3390/ani13040599 (PMC9951684; doi:10.3390/ani13040599)
Supplement: Supplementary file 1 [file animals-13-00599-s001.zip › Table S3. GGA5 Gene Ontology.csv]

##Databases: Gene Ontology
##Statistical test method: hypergeometric test / Fisher's exact test
##FDR correction method: Benjamini and Hochberg
#Term	Database	ID	Input number	Background number	P-Value	Corrected P-Value	Input	Hyperlink
--------------------
#Term	Database	ID	Input number	Background number	P-Value	Corrected P-Value	Input	Hyperlink
--------------------
#Term	Database	ID	Input number	Background number	P-Value	Corrected P-Value	Input	Hyperlink
intracellular calcium activated chloride channel activity	Gene Ontology	GO:0005229	2	10	9.12E-05	0.010665003	ENSGALG00000013311|ENSGALG00000003748	http://amigo.geneontology.org/amigo/term/GO:0005229
chloride channel activity	Gene Ontology	GO:0005254	2	38	0.001056058	0.049729034	ENSGALG00000013311|ENSGALG00000003748	http://amigo.geneontology.org/amigo/term/GO:0005254
chloride transmembrane transport	Gene Ontology	GO:1902476	2	67	0.003111597	0.049729034	ENSGALG00000013311|ENSGALG00000003748	http://amigo.geneontology.org/amigo/term/GO:1902476
protein dimerization activity	Gene Ontology	GO:0046983	2	91	0.00557835	0.049729034	ENSGALG00000013311|ENSGALG00000003748	http://amigo.geneontology.org/amigo/term/GO:0046983
kinetochore microtubule	Gene Ontology	GO:0005828	1	5	0.007287326	0.049729034	ENSGALG00000012160	http://amigo.geneontology.org/amigo/term/GO:0005828
rRNA base methylation	Gene Ontology	GO:0070475	1	5	0.007287326	0.049729034	ENSGALG00000012153	http://amigo.geneontology.org/amigo/term/GO:0070475
negative regulation of cytokine secretion	Gene Ontology	GO:0050710	1	5	0.007287326	0.049729034	ENSGALG00000040834	http://amigo.geneontology.org/amigo/term/GO:0050710
phospholipid scramblase activity	Gene Ontology	GO:0017128	1	5	0.007287326	0.049729034	ENSGALG00000013311	http://amigo.geneontology.org/amigo/term/GO:0017128
spermatogenesis	Gene Ontology	GO:0007283	2	108	0.007723658	0.049729034	ENSGALG00000003660|ENSGALG00000040834	http://amigo.geneontology.org/amigo/term/GO:0007283
microtubule	Gene Ontology	GO:0005874	2	110	0.007997047	0.049729034	ENSGALG00000003655|ENSGALG00000012160	http://amigo.geneontology.org/amigo/term/GO:0005874
lactate transmembrane transport	Gene Ontology	GO:0035873	1	6	0.008497029	0.049729034	ENSGALG00000013304	http://amigo.geneontology.org/amigo/term/GO:0035873
negative regulation of toll-like receptor signaling pathway	Gene Ontology	GO:0034122	1	6	0.008497029	0.049729034	ENSGALG00000040834	http://amigo.geneontology.org/amigo/term/GO:0034122
synaptic transmission, glycinergic	Gene Ontology	GO:0060012	1	6	0.008497029	0.049729034	ENSGALG00000003908	http://amigo.geneontology.org/amigo/term/GO:0060012
nerve growth factor signaling pathway	Gene Ontology	GO:0038180	1	6	0.008497029	0.049729034	ENSGALG00000012163	http://amigo.geneontology.org/amigo/term/GO:0038180
lactate transmembrane transporter activity	Gene Ontology	GO:0015129	1	6	0.008497029	0.049729034	ENSGALG00000013304	http://amigo.geneontology.org/amigo/term/GO:0015129
maintenance of epithelial cell apical/basal polarity	Gene Ontology	GO:0045199	1	7	0.00970535	0.049729034	ENSGALG00000012170	http://amigo.geneontology.org/amigo/term/GO:0045199
ATP-dependent microtubule motor activity, plus-end-directed	Gene Ontology	GO:0008574	1	7	0.00970535	0.049729034	ENSGALG00000012160	http://amigo.geneontology.org/amigo/term/GO:0008574
nerve development	Gene Ontology	GO:0021675	1	7	0.00970535	0.049729034	ENSGALG00000012163	http://amigo.geneontology.org/amigo/term/GO:0021675
microtubule binding	Gene Ontology	GO:0008017	2	128	0.01065091	0.049729034	ENSGALG00000003655|ENSGALG00000012160	http://amigo.geneontology.org/amigo/term/GO:0008017
cytoskeletal anchor activity	Gene Ontology	GO:0008093	1	8	0.010912291	0.049729034	ENSGALG00000003655	http://amigo.geneontology.org/amigo/term/GO:0008093
male meiotic nuclear division	Gene Ontology	GO:0007140	1	8	0.010912291	0.049729034	ENSGALG00000012160	http://amigo.geneontology.org/amigo/term/GO:0007140
activation of adenylate cyclase activity	Gene Ontology	GO:0007190	1	9	0.012117852	0.049729034	ENSGALG00000040834	http://amigo.geneontology.org/amigo/term/GO:0007190
morphogenesis of an epithelial sheet	Gene Ontology	GO:0002011	1	9	0.012117852	0.049729034	ENSGALG00000012170	http://amigo.geneontology.org/amigo/term/GO:0002011
microtubule depolymerization	Gene Ontology	GO:0007019	1	9	0.012117852	0.049729034	ENSGALG00000012160	http://amigo.geneontology.org/amigo/term/GO:0007019
actin crosslink formation	Gene Ontology	GO:0051764	1	9	0.012117852	0.049729034	ENSGALG00000003655	http://amigo.geneontology.org/amigo/term/GO:0051764
peripheral nervous system development	Gene Ontology	GO:0007422	1	9	0.012117852	0.049729034	ENSGALG00000012163	http://amigo.geneontology.org/amigo/term/GO:0007422
positive regulation of collateral sprouting	Gene Ontology	GO:0048672	1	9	0.012117852	0.049729034	ENSGALG00000012163	http://amigo.geneontology.org/amigo/term/GO:0048672
mitotic spindle midzone	Gene Ontology	GO:1990023	1	10	0.013322036	0.049729034	ENSGALG00000012160	http://amigo.geneontology.org/amigo/term/GO:1990023
seminiferous tubule development	Gene Ontology	GO:0072520	1	10	0.013322036	0.049729034	ENSGALG00000012160	http://amigo.geneontology.org/amigo/term/GO:0072520
basement membrane organization	Gene Ontology	GO:0071711	1	10	0.013322036	0.049729034	ENSGALG00000003655	http://amigo.geneontology.org/amigo/term/GO:0071711
neurotransmitter secretion	Gene Ontology	GO:0007269	1	11	0.014524843	0.049729034	ENSGALG00000012170	http://amigo.geneontology.org/amigo/term/GO:0007269
bone remodeling	Gene Ontology	GO:0046849	1	11	0.014524843	0.049729034	ENSGALG00000040834	http://amigo.geneontology.org/amigo/term/GO:0046849
male genitalia development	Gene Ontology	GO:0030539	1	12	0.015726276	0.049729034	ENSGALG00000040834	http://amigo.geneontology.org/amigo/term/GO:0030539
sodium ion transport	Gene Ontology	GO:0006814	1	12	0.015726276	0.049729034	ENSGALG00000013304	http://amigo.geneontology.org/amigo/term/GO:0006814
Fanconi anaemia nuclear complex	Gene Ontology	GO:0043240	1	12	0.015726276	0.049729034	ENSGALG00000003660	http://amigo.geneontology.org/amigo/term/GO:0043240
positive regulation of branching involved in ureteric bud morphogenesis	Gene Ontology	GO:0090190	1	12	0.015726276	0.049729034	ENSGALG00000040834	http://amigo.geneontology.org/amigo/term/GO:0090190
regulation of Notch signaling pathway	Gene Ontology	GO:0008593	1	12	0.015726276	0.049729034	ENSGALG00000003655	http://amigo.geneontology.org/amigo/term/GO:0008593
regulation of neuron differentiation	Gene Ontology	GO:0045664	1	13	0.016926335	0.050779005	ENSGALG00000012163	http://amigo.geneontology.org/amigo/term/GO:0045664
microtubule plus-end binding	Gene Ontology	GO:0051010	1	13	0.016926335	0.050779005	ENSGALG00000012160	http://amigo.geneontology.org/amigo/term/GO:0051010
transmembrane transport	Gene Ontology	GO:0055085	2	167	0.017541609	0.051309208	ENSGALG00000013311|ENSGALG00000003748	http://amigo.geneontology.org/amigo/term/GO:0055085
digestive tract development	Gene Ontology	GO:0048565	1	18	0.022906084	0.065366143	ENSGALG00000040834	http://amigo.geneontology.org/amigo/term/GO:0048565
response to heat	Gene Ontology	GO:0009408	1	19	0.024097935	0.065749897	ENSGALG00000012163	http://amigo.geneontology.org/amigo/term/GO:0009408
synapse	Gene Ontology	GO:0045202	2	200	0.024507403	0.065749897	ENSGALG00000012170|ENSGALG00000003908	http://amigo.geneontology.org/amigo/term/GO:0045202
ovarian follicle development	Gene Ontology	GO:0001541	1	20	0.025288422	0.065749897	ENSGALG00000003660	http://amigo.geneontology.org/amigo/term/GO:0001541
interstrand cross-link repair	Gene Ontology	GO:0036297	1	20	0.025288422	0.065749897	ENSGALG00000003660	http://amigo.geneontology.org/amigo/term/GO:0036297
mitotic metaphase plate congression	Gene Ontology	GO:0007080	1	21	0.026477548	0.065912194	ENSGALG00000012160	http://amigo.geneontology.org/amigo/term/GO:0007080
mitotic sister chromatid segregation	Gene Ontology	GO:0000070	1	21	0.026477548	0.065912194	ENSGALG00000012160	http://amigo.geneontology.org/amigo/term/GO:0000070
regulation of microtubule cytoskeleton organization	Gene Ontology	GO:0070507	1	22	0.027665314	0.067434202	ENSGALG00000012160	http://amigo.geneontology.org/amigo/term/GO:0070507
cytoskeletal protein binding	Gene Ontology	GO:0008092	1	24	0.03003677	0.070246045	ENSGALG00000012170	http://amigo.geneontology.org/amigo/term/GO:0008092
kinesin complex	Gene Ontology	GO:0005871	1	25	0.031220464	0.070246045	ENSGALG00000012160	http://amigo.geneontology.org/amigo/term/GO:0005871
bone mineralization	Gene Ontology	GO:0030282	1	25	0.031220464	0.070246045	ENSGALG00000040834	http://amigo.geneontology.org/amigo/term/GO:0030282
symporter activity	Gene Ontology	GO:0015293	1	25	0.031220464	0.070246045	ENSGALG00000013304	http://amigo.geneontology.org/amigo/term/GO:0015293
protein kinase C binding	Gene Ontology	GO:0005080	1	28	0.034763426	0.074673763	ENSGALG00000003777	http://amigo.geneontology.org/amigo/term/GO:0005080
negative regulation of cold-induced thermogenesis	Gene Ontology	GO:0120163	1	28	0.034763426	0.074673763	ENSGALG00000040834	http://amigo.geneontology.org/amigo/term/GO:0120163
negative regulation of protein ubiquitination	Gene Ontology	GO:0031397	1	29	0.035941711	0.074673763	ENSGALG00000003958	http://amigo.geneontology.org/amigo/term/GO:0031397
hormone-mediated signaling pathway	Gene Ontology	GO:0009755	1	29	0.035941711	0.074673763	ENSGALG00000040834	http://amigo.geneontology.org/amigo/term/GO:0009755
transport	Gene Ontology	GO:0006810	1	30	0.037118648	0.074673763	ENSGALG00000003908	http://amigo.geneontology.org/amigo/term/GO:0006810
caveola	Gene Ontology	GO:0005901	1	31	0.038294238	0.074673763	ENSGALG00000012160	http://amigo.geneontology.org/amigo/term/GO:0005901
neuron projection morphogenesis	Gene Ontology	GO:0048812	1	31	0.038294238	0.074673763	ENSGALG00000012163	http://amigo.geneontology.org/amigo/term/GO:0048812
microtubule motor activity	Gene Ontology	GO:0003777	1	31	0.038294238	0.074673763	ENSGALG00000012160	http://amigo.geneontology.org/amigo/term/GO:0003777
memory	Gene Ontology	GO:0007613	1	35	0.042983153	0.08111337	ENSGALG00000012163	http://amigo.geneontology.org/amigo/term/GO:0007613
G protein-coupled peptide receptor activity	Gene Ontology	GO:0008528	1	35	0.042983153	0.08111337	ENSGALG00000040834	http://amigo.geneontology.org/amigo/term/GO:0008528
ribosome binding	Gene Ontology	GO:0043022	1	37	0.045319566	0.084164908	ENSGALG00000003958	http://amigo.geneontology.org/amigo/term/GO:0043022
exocytosis	Gene Ontology	GO:0006887	1	40	0.04881416	0.089238387	ENSGALG00000012170	http://amigo.geneontology.org/amigo/term/GO:0006887
modulation of chemical synaptic transmission	Gene Ontology	GO:0050804	1	42	0.051137224	0.092047002	ENSGALG00000012163	http://amigo.geneontology.org/amigo/term/GO:0050804
microtubule-based movement	Gene Ontology	GO:0007018	1	44	0.053454967	0.093346733	ENSGALG00000012160	http://amigo.geneontology.org/amigo/term/GO:0007018
circadian regulation of gene expression	Gene Ontology	GO:0032922	1	44	0.053454967	0.093346733	ENSGALG00000040834	http://amigo.geneontology.org/amigo/term/GO:0032922
osteoblast differentiation	Gene Ontology	GO:0001649	1	46	0.055767402	0.095952736	ENSGALG00000040834	http://amigo.geneontology.org/amigo/term/GO:0001649
ruffle	Gene Ontology	GO:0001726	1	48	0.05807454	0.09847422	ENSGALG00000012160	http://amigo.geneontology.org/amigo/term/GO:0001726
positive regulation of peptidyl-serine phosphorylation	Gene Ontology	GO:0033138	1	52	0.06267297	0.102285702	ENSGALG00000012163	http://amigo.geneontology.org/amigo/term/GO:0033138
kinetochore	Gene Ontology	GO:0000776	1	52	0.06267297	0.102285702	ENSGALG00000012160	http://amigo.geneontology.org/amigo/term/GO:0000776
actin filament	Gene Ontology	GO:0005884	1	53	0.063819284	0.102285702	ENSGALG00000003655	http://amigo.geneontology.org/amigo/term/GO:0005884
presynapse	Gene Ontology	GO:0098793	1	53	0.063819284	0.102285702	ENSGALG00000012170	http://amigo.geneontology.org/amigo/term/GO:0098793
synaptic vesicle	Gene Ontology	GO:0008021	1	57	0.068391413	0.108132369	ENSGALG00000012163	http://amigo.geneontology.org/amigo/term/GO:0008021
vesicle	Gene Ontology	GO:0031982	1	59	0.070669618	0.110244605	ENSGALG00000003748	http://amigo.geneontology.org/amigo/term/GO:0031982
adenylate cyclase-activating G protein-coupled receptor signaling pathway	Gene Ontology	GO:0007189	1	62	0.074077136	0.114039802	ENSGALG00000040834	http://amigo.geneontology.org/amigo/term/GO:0007189
positive regulation of canonical Wnt signaling pathway	Gene Ontology	GO:0090263	1	63	0.07521037	0.114280692	ENSGALG00000040834	http://amigo.geneontology.org/amigo/term/GO:0090263
sodium ion transmembrane transport	Gene Ontology	GO:0035725	1	66	0.078602275	0.117903412	ENSGALG00000003908	http://amigo.geneontology.org/amigo/term/GO:0035725
heparin binding	Gene Ontology	GO:0008201	1	67	0.079730315	0.118081606	ENSGALG00000003777	http://amigo.geneontology.org/amigo/term/GO:0008201
microtubule cytoskeleton organization	Gene Ontology	GO:0000226	1	69	0.081982514	0.119899426	ENSGALG00000003655	http://amigo.geneontology.org/amigo/term/GO:0000226
negative regulation of neuron apoptotic process	Gene Ontology	GO:0043524	1	71	0.084229544	0.121664897	ENSGALG00000012163	http://amigo.geneontology.org/amigo/term/GO:0043524
basolateral plasma membrane	Gene Ontology	GO:0016323	1	77	0.090939736	0.129755477	ENSGALG00000012170	http://amigo.geneontology.org/amigo/term/GO:0016323
transmembrane receptor protein tyrosine kinase signaling pathway	Gene Ontology	GO:0007169	1	79	0.093166204	0.131315117	ENSGALG00000012163	http://amigo.geneontology.org/amigo/term/GO:0007169
growth factor activity	Gene Ontology	GO:0008083	1	80	0.09427752	0.131315117	ENSGALG00000012163	http://amigo.geneontology.org/amigo/term/GO:0008083
cell-cell junction	Gene Ontology	GO:0005911	1	84	0.098710028	0.135871451	ENSGALG00000012170	http://amigo.geneontology.org/amigo/term/GO:0005911
protein transport	Gene Ontology	GO:0015031	1	88	0.103122194	0.138567976	ENSGALG00000012170	http://amigo.geneontology.org/amigo/term/GO:0015031
iron ion binding	Gene Ontology	GO:0005506	1	88	0.103122194	0.138567976	ENSGALG00000013297	http://amigo.geneontology.org/amigo/term/GO:0005506
apoptotic process	Gene Ontology	GO:0006915	1	89	0.104222067	0.138567976	ENSGALG00000003655	http://amigo.geneontology.org/amigo/term/GO:0006915
cellular response to DNA damage stimulus	Gene Ontology	GO:0006974	1	103	0.119488123	0.157079892	ENSGALG00000003660	http://amigo.geneontology.org/amigo/term/GO:0006974
actin binding	Gene Ontology	GO:0003779	1	109	0.125955759	0.163742487	ENSGALG00000012160	http://amigo.geneontology.org/amigo/term/GO:0003779
cytoplasmic vesicle	Gene Ontology	GO:0031410	1	113	0.130242744	0.167454957	ENSGALG00000012163	http://amigo.geneontology.org/amigo/term/GO:0031410
ATPase activity	Gene Ontology	GO:0016887	1	119	0.136636276	0.173765699	ENSGALG00000012160	http://amigo.geneontology.org/amigo/term/GO:0016887
protein binding	Gene Ontology	GO:0005515	1	125	0.142985727	0.17988527	ENSGALG00000012170	http://amigo.geneontology.org/amigo/term/GO:0005515
actin filament binding	Gene Ontology	GO:0051015	1	146	0.164865746	0.205205237	ENSGALG00000003655	http://amigo.geneontology.org/amigo/term/GO:0051015
dendrite	Gene Ontology	GO:0030425	1	149	0.167948367	0.205936495	ENSGALG00000012163	http://amigo.geneontology.org/amigo/term/GO:0030425
axon	Gene Ontology	GO:0030424	1	150	0.168973535	0.205936495	ENSGALG00000012163	http://amigo.geneontology.org/amigo/term/GO:0030424
ubiquitin protein ligase activity	Gene Ontology	GO:0061630	1	167	0.186221231	0.224617361	ENSGALG00000003660	http://amigo.geneontology.org/amigo/term/GO:0061630
negative regulation of transcription, DNA-templated	Gene Ontology	GO:0045892	1	192	0.210976795	0.251880459	ENSGALG00000040834	http://amigo.geneontology.org/amigo/term/GO:0045892
positive regulation of transcription, DNA-templated	Gene Ontology	GO:0045893	1	197	0.215842413	0.255086488	ENSGALG00000040834	http://amigo.geneontology.org/amigo/term/GO:0045893
plasma membrane	Gene Ontology	GO:0005886	3	1340	0.220289323	0.257738508	ENSGALG00000013311|ENSGALG00000003748|ENSGALG00000003908	http://amigo.geneontology.org/amigo/term/GO:0005886
protein ubiquitination	Gene Ontology	GO:0016567	1	214	0.232175935	0.268956281	ENSGALG00000003660	http://amigo.geneontology.org/amigo/term/GO:0016567
integral component of membrane	Gene Ontology	GO:0016021	4	2087	0.242923587	0.278647644	ENSGALG00000013304|ENSGALG00000013311|ENSGALG00000003748|ENSGALG00000003908	http://amigo.geneontology.org/amigo/term/GO:0016021
DNA-binding transcription factor activity, RNA polymerase II-specific	Gene Ontology	GO:0000981	1	244	0.260224343	0.295594642	ENSGALG00000003965	http://amigo.geneontology.org/amigo/term/GO:0000981
perinuclear region of cytoplasm	Gene Ontology	GO:0048471	1	278	0.290850331	0.327206622	ENSGALG00000012163	http://amigo.geneontology.org/amigo/term/GO:0048471
regulation of transcription by RNA polymerase II	Gene Ontology	GO:0006357	1	345	0.347754543	0.387497919	ENSGALG00000003965	http://amigo.geneontology.org/amigo/term/GO:0006357
DNA binding	Gene Ontology	GO:0003677	1	358	0.358287471	0.395468246	ENSGALG00000003965	http://amigo.geneontology.org/amigo/term/GO:0003677
oxidation-reduction process	Gene Ontology	GO:0055114	1	364	0.363094847	0.397028945	ENSGALG00000013297	http://amigo.geneontology.org/amigo/term/GO:0055114
calcium ion binding	Gene Ontology	GO:0005509	1	378	0.374181077	0.405362834	ENSGALG00000003777	http://amigo.geneontology.org/amigo/term/GO:0005509
zinc ion binding	Gene Ontology	GO:0008270	1	453	0.430555235	0.46215562	ENSGALG00000013297	http://amigo.geneontology.org/amigo/term/GO:0008270
cytoplasm	Gene Ontology	GO:0005737	3	2028	0.459656486	0.488907353	ENSGALG00000012170|ENSGALG00000012163|ENSGALG00000003777	http://amigo.geneontology.org/amigo/term/GO:0005737
mitochondrion	Gene Ontology	GO:0005739	1	534	0.486073075	0.512347296	ENSGALG00000013297	http://amigo.geneontology.org/amigo/term/GO:0005739
nucleus	Gene Ontology	GO:0005634	3	2144	0.499148957	0.519931268	ENSGALG00000003965|ENSGALG00000012163|ENSGALG00000012160	http://amigo.geneontology.org/amigo/term/GO:0005634
integral component of plasma membrane	Gene Ontology	GO:0005887	1	559	0.50215584	0.519931268	ENSGALG00000040834	http://amigo.geneontology.org/amigo/term/GO:0005887
identical protein binding	Gene Ontology	GO:0042802	1	614	0.535892071	0.549994494	ENSGALG00000013297	http://amigo.geneontology.org/amigo/term/GO:0042802
extracellular space	Gene Ontology	GO:0005615	1	630	0.545296239	0.554779652	ENSGALG00000012163	http://amigo.geneontology.org/amigo/term/GO:0005615
ATP binding	Gene Ontology	GO:0005524	1	944	0.697370488	0.703382303	ENSGALG00000012160	http://amigo.geneontology.org/amigo/term/GO:0005524
cytosol	Gene Ontology	GO:0005829	1	1855	0.912726576	0.912726576	ENSGALG00000003958	http://amigo.geneontology.org/amigo/term/GO:0005829
--------------------
