# Supplementary material for: Analysis of Conservation Priorities and Runs of Homozygosity Patterns for Chinese Indigenous Chicken Breeds
Source: Animals (Basel). 2023 Feb 8;13(4):599. doi: 10.3390/ani13040599 (PMC9951684; doi:10.3390/ani13040599)
Supplement: Supplementary file 1 [file animals-13-00599-s001.zip › Table S4. QTL regions.csv]

CHR	start	end	trait type	QTL
chr1	73276840	75884166	Others traits	Shank length QTL (9409)
chr1	73276840	75884166	Fatty traits	Subcutaneous fat thickness QTL (14359)
chr1	73276840	75884166	Fatty traits	Cingular fat width QTL (14360)
chr1	73276840	75884166	Immune traits	Antibody response to SRBC antigen QTL (1818)
chr1	73276840	75884166	Egg traits	Egg weight QTL (17061)
chr1	73276840	75884166	Fatty traits	Visceral fat weight QTL (17319)
chr1	73276840	75884166	Egg traits	Egg weight QTL (17059)
chr1	73276840	75884166	Egg traits	Egg weight QTL (17060)
chr1	73276840	75884166	Fatty traits	Total white fat weight QTL (17332)
chr1	73276840	75884166	meat traits	Carcass weight QTL (17110)
chr1	73276840	75884166	Fatty traits	Subcutaneous neck fat weight QTL (17325)
chr1	73276840	75884166	Egg traits	Albumen height QTL (36762)
chr1	73276840	75884166	Egg traits	Albumen height QTL (36759)
chr1	73276840	75884166	meat traits	Body weight QTL (17076)
chr1	73276840	75884166	Others traits	Spleen weight QTL (1851)
chr1	73276840	75884166	Egg traits	Age at first egg QTL (17058)
chr1	73276840	75884166	meat traits	Drumstick and thigh weight QTL (17098)
chr1	73276840	75884166	Others traits	Shank length QTL (9294)
chr1	73276840	75884166	meat traits	Body weight QTL (55913)
chr1	73276840	75884166	meat traits	Body weight gain QTL (55933)
chr1	73276840	75884166	meat traits	Body weight QTL (55902)
chr1	73276840	75491556	meat traits	Body weight gain QTL (55927)
chr1	73276840	75884166	meat traits	Body weight QTL (55908)
chr1	73276840	75884166	meat traits	Body weight QTL (1797)
chr1	73276840	75884166	Immune traits	Cloacal bacterial burden after challenge with Salmonella T QTL (1805)
chr1	73276840	75884166	Others traits	Insulin-like growth factor level QTL (9408)
chr1	73276840	73876580	Others traits	Tibia plateau angle QTL (9346)
chr1	73276840	73876580	meat traits	Body depth QTL (9298)
chr1	73276840	73876580	meat traits	Body weight gain QTL (9742)
chr1	73276840	73876580	meat traits	Body weight QTL (9743)
chr1	73276840	73876580	meat traits	Chest width QTL (9302)
chr1	73276840	73876580	Others traits	Shank length QTL (9293)
chr1	73276840	73876580	meat traits	Body weight QTL (9744)
chr1	73276840	75884166	meat traits	Body weight gain QTL (55937)
chr1	73276840	75884166	meat traits	Body weight QTL (55919)
chr1	73276840	75884166	Fatty traits	Abdominal fat weight QTL (14361)
chr1	73276840	75884166	meat traits	Body weight QTL (12461)
chr1	73276840	75884166	meat traits	Breast muscle weight QTL (12462)
chr1	73276840	75884166	Others traits	Head percentage QTL (15596)
chr1	73276840	75884166	Others traits	Wing percentage QTL (15587)
chr1	73276840	75884166	Fatty traits	Creatine kinase level QTL (1813)
chr1	73276840	75884166	meat traits	Carcass weight QTL (12463)
chr1	73276840	75884166	meat traits	Body weight QTL (6810)
chr1	73276840	75884166	Fatty traits	Intramuscular fat percentage QTL (3359)
chr1	73276840	75884166	meat traits	Body weight QTL (3357)
chr1	73276840	75884166	Fatty traits	Abdominal fat percentage QTL (14362)
chr1	73276840	75884166	meat traits	Chest width QTL (16705)
chr1	73276840	75884166	meat traits	Body weight QTL (1812)
chr1	73276840	73876580	Egg traits	Age at first egg QTL (1803)
chr1	73276840	75884166	Fatty traits	Abdominal fat weight QTL (3353)
chr1	73276840	75884166	Fatty traits	Abdominal fat percentage QTL (3351)
chr1	73276840	75884166	Others traits	Humerus area QTL (1806)
chr1	73276840	75884166	Others traits	Comb weight QTL (9368)
chr1	73395523	74460720	Immune traits	Marek's disease susceptibility QTL (4586)
chr1	73597645	73597649	meat traits	Body weight gain QTL (221767)
chr1	74907416	75884166	meat traits	Breast muscle percentage QTL (9407)
chr2	51100728	54046793	Fatty traits	Subcutaneous neck fat weight QTL (17326)
chr2	51100728	54046793	Fatty traits	Subcutaneous neck fat weight QTL (17327)
chr2	51100728	54046793	Fatty traits	Total white fat weight QTL (17333)
chr2	51100728	54046793	meat traits	Body weight gain QTL (55934)
chr2	51100728	54046793	Fatty traits	Visceral fat weight QTL (17320)
chr2	51100728	54046793	meat traits	Body weight QTL (55909)
chr2	51100728	54046793	meat traits	Body weight QTL (55914)
chr2	51100728	54046793	Immune traits	Cloacal bacterial burden after challenge with Salmonella E QTL (1881)
chr2	51100728	54046793	meat traits	Body weight gain QTL (95346)
chr2	51100728	54046793	meat traits	Body weight QTL (24850)
chr2	51100728	54046793	meat traits	Body weight QTL (220018)
chr2	51100728	54046793	meat traits	Body weight gain QTL (55928)
chr2	51100728	54046793	meat traits	Carcass weight QTL (17085)
chr2	51100728	54046793	meat traits	Body weight QTL (55903)
chr2	51100728	54046793	meat traits	Body weight QTL (6594)
chr2	51100728	54046793	meat traits	Body weight QTL (6595)
chr2	51100728	54046793	meat traits	Body weight QTL (55920)
chr2	51100728	54046793	meat traits	Breast muscle weight QTL (17091)
chr2	51100728	54046793	meat traits	Body weight QTL (17077)
chr2	51100728	53481164	Others traits	Feather pecking QTL (1896)
chr2	51100728	54046793	Others traits	Femur bone mineral density QTL (6762)
chr2	51100728	54046793	Others traits	Femur bone mineral density QTL (6760)
chr2	51100728	54046793	Others traits	Femur bone mineral density QTL (6761)
chr2	51100728	54046793	meat traits	Breast muscle weight QTL (9413)
chr2	53481164	54046793	Others traits	Shank weight percentage QTL (15592)
chr2	53481164	54046793	Others traits	Factor Fear QTL (1917)
chr2	53481164	54046793	meat traits	Drumstick and thigh percentage QTL (15583)
chr2	53481164	54046793	Others traits	Head percentage QTL (15597)
chr2	53481164	54046793	meat traits	Breast percentage QTL (15550)
chr2	53481164	54046793	Others traits	Fear-stand latency QTL (1900)
chr5	1912343	3909043	meat traits	Body weight QTL (17296)
chr5	1912343	3909043	meat traits	Body weight QTL (17294)
chr5	1912343	3909043	meat traits	Body weight QTL (17301)
chr5	1912343	3909043	meat traits	Body weight QTL (17292)
chr5	1912343	3909043	meat traits	Body weight QTL (17299)
chr5	1912343	3909043	meat traits	Body weight QTL (17290)
chr5	1912343	3909043	meat traits	Body weight QTL (17297)
chr5	1912343	3909043	Others traits	Head width QTL (16719)
chr5	1912343	3909043	meat traits	Body weight QTL (17295)
chr5	1912343	3909043	meat traits	Carcass weight QTL (17302)
chr5	1912343	3909043	meat traits	Body weight QTL (17293)
chr5	1912343	3909043	meat traits	Body weight QTL (17300)
chr5	1912343	3909043	meat traits	Body weight QTL (17291)
chr5	1912343	3909043	meat traits	Body weight QTL (17298)
chr5	2227351	2227355	meat traits	Body weight QTL (95415)
chr5	2369312	3909043	Egg traits	Albumen height QTL (36755)
chr8	8946537	11679072	Egg traits	Yolk color QTL (36794)
chr8	8946537	11679072	Egg traits	Albumen percentage QTL (36764)
chr8	8946537	11679072	Egg traits	Albumen weight QTL (36752)
chr8	8946537	11679072	meat traits	Body weight QTL (24891)
chr8	8946537	11679072	Others traits	Tibia bone mineral density QTL (24360)
chr8	8946537	11679072	meat traits	Body weight gain QTL (55940)
chr8	8946537	11679072	meat traits	Drumstick and thigh weight QTL (17102)
chr8	8946537	11679072	meat traits	Body weight QTL (55922)
chr8	8946537	11679072	Egg traits	Albumen percentage QTL (36763)
chr8	8946537	11679072	Egg traits	Yolk index QTL (36786)
chr8	8946537	11679072	Immune traits	Marek's disease susceptibility QTL (2182)
chr8	8946537	11679072	meat traits	Body weight QTL (2187)
chr8	8946537	11679072	Others traits	Wing weight QTL (2191)
chr8	8946537	11679072	meat traits	Body weight QTL (9767)
chr8	8946537	11679072	Others traits	Tibia strength QTL (9353)
chr8	8946537	11679072	Others traits	Tibia weight QTL (9328)
chr8	8946537	11679072	meat traits	Breast muscle weight QTL (2180)
chr8	8946537	11679072	Others traits	Crooked digits QTL (9319)
chr8	8946537	11679072	meat traits	Drumstick muscle weight QTL (13392)
chr8	8946537	11679072	meat traits	Body weight QTL (2201)
chr8	8946537	11679072	meat traits	Body weight gain QTL (9768)
chr8	8946537	11679072	meat traits	Body weight QTL (2199)
chr8	8946537	11679072	meat traits	Chest width QTL (9306)
chr8	8946537	11679072	meat traits	Body weight QTL (2190)
chr8	8946537	11679072	Others traits	Tibia width QTL (9336)
chr8	8946537	11679072	Others traits	Tibia marrow diameter QTL (9343)
chr8	8946537	11679072	Others traits	Tibia plateau angle QTL (9350)
chr8	8946537	11679072	meat traits	Breast muscle weight QTL (13389)
chr8	8946537	11679072	Others traits	Head percentage QTL (15574)
chr8	8946537	11679072	meat traits	Breast muscle weight QTL (9401)
chr8	8946537	11679072	Egg traits	Yolk index QTL (36783)
chr8	8946537	11679072	Egg traits	Albumen percentage QTL (36767)
chr8	8946537	11679072	Egg traits	Yolk index QTL (36781)
chr8	8946537	11679072	Egg traits	Albumen percentage QTL (36765)
chr8	8946537	11679072	Egg traits	Yolk index QTL (36784)
chr8	8946537	11679072	Egg traits	Yolk index QTL (36785)
chr8	8946537	11679072	Egg traits	Yolk height QTL (36779)
chr8	8946537	11679072	Egg traits	Yolk height QTL (36775)
chr8	8946537	11679072	Egg traits	Yolk weight QTL (36770)
chr8	8946537	11679072	Egg traits	Yolk weight QTL (36768)
chr8	8946537	11679072	Egg traits	Yolk index QTL (36782)
chr8	8946537	11679072	Egg traits	Albumen weight QTL (36749)
chr8	8946537	11679072	Egg traits	Yolk color QTL (36788)
chr8	8946537	11679072	Immune traits	Marek's disease susceptibility QTL (4081)
chr8	8946537	11679072	Egg traits	Yolk weight QTL (36772)
chr8	9016054	9016058	Others traits	Feed conversion ratio QTL (139411)
chr8	9016062	9016066	Others traits	Feed conversion ratio QTL (139596)
chr8	9131584	11679072	Egg traits	Albumen weight QTL (36750)
chr8	9131584	11679072	Egg traits	Yolk height QTL (36778)
chr8	9987670	10843756	Immune traits	Antibody titer to LPS antigen QTL (2185)
chr8	9987670	10843756	Immune traits	Antibody titer to LPS antigen QTL (2186)
chr8	11025783	11025787	Fatty traits	Abdominal fat weight QTL (219843)
chr8	11025885	11025889	Fatty traits	Abdominal fat weight QTL (219842)
chr8	11026581	11026585	Fatty traits	Abdominal fat weight QTL (219841)
chr8	11026581	11026585	Others traits	Feed intake QTL (219839)
chr8	11026581	11026585	meat traits	Drumstick and thigh muscle weight QTL (219840)
chr8	11026581	11026585	meat traits	Average daily gain QTL (219838)
chr8	11027020	11027024	Fatty traits	Abdominal fat weight QTL (219837)
chr8	11027356	11027360	meat traits	Drumstick and thigh muscle weight QTL (219836)
chr8	11028944	11028948	Fatty traits	Abdominal fat percentage QTL (14509)
chr8	11036172	11036176	meat traits	Average daily gain QTL (219834)
chr8	11036172	11036176	Fatty traits	Abdominal fat weight QTL (219835)
chr8	11036417	11036421	Fatty traits	Abdominal fat weight QTL (219833)
chr8	11224954	11224958	Fatty traits	Abdominal fat percentage QTL (14510)
chr11	2365463	3771468	meat traits	Body weight QTL (55924)
chr11	2365463	2365465	Egg traits	Eggshell redness QTL (214399)
chr11	2417177	2417181	Egg traits	Egg number QTL (135687)
chr11	2429200	2429204	Egg traits	Egg number QTL (135688)
chr11	2583509	3771468	meat traits	Body weight QTL (17080)
chr11	2594742	3771468	Immune traits	Cloacal bacterial burden after challenge with Salmonella E QTL (2271)
chr11	3384473	3384477	Others traits	Feed conversion ratio QTL (221608)
chr11	3384473	3384477	Others traits	Feed conversion ratio QTL (221736)
chr11	3384473	3384477	Others traits	Feed conversion ratio QTL (221598)
